# Supplementary material for: Pharmaceutical Approach to Develop Novel Photosensitizer Nanoformulation: An Example of Design and Characterization Rationale of Chlorophyll α Derivative
Source: Pharmaceutics. 2024 Jan 18;16(1):126. doi: 10.3390/pharmaceutics16010126 (PMC10818748; doi:10.3390/pharmaceutics16010126)
Supplement: Supplementary file 1 [file pharmaceutics-16-00126-s001.zip]

Archive with 1 entries (1 files):
- pharmaceutics-2731805-supplementary.pdf
